# Supplementary material for: HMGA2 enhances 5-fluorouracil chemoresistance in colorectal cancer via the Dvl2/Wnt pathway
Source: Oncotarget. 2018 Jan 10;9(11):9963–74. doi: 10.18632/oncotarget.24133 (PMC5839414; doi:10.18632/oncotarget.24133)
Supplement: Supplementary file 2 [file oncotarget-09-9963-s002.xls]

NAME	PROBE	DESCRIPTION<br>(from dataset)	GENE SYMBOL	GENE_TITLE	RANK IN GENE LIST	RANK METRIC SCORE	RUNNING ES	CORE ENRICHMENT
row_0	WNT7B	WNT7B	WNT7B	wingless-type MMTV integration site family, member 7B	9	0.566178322	0.03430442	Yes
row_1	WNT7A	WNT7A	WNT7A	wingless-type MMTV integration site family, member 7A	40	0.484626263	0.06257206	Yes
row_2	DKK1	DKK1	DKK1	dickkopf homolog 1 (Xenopus laevis)	45	0.480952859	0.09189185	Yes
row_3	FOSL1	FOSL1	FOSL1	FOS-like antigen 1	76	0.441887856	0.117536604	Yes
row_4	CCND1	CCND1	CCND1	cyclin D1	149	0.364429861	0.13636395	Yes
row_5	WNT10A	WNT10A	WNT10A	wingless-type MMTV integration site family, member 10A	194	0.342556328	0.15522476	Yes
row_6	SMAD3	SMAD3	SMAD3	SMAD, mothers against DPP homolog 3 (Drosophila)	297	0.302581608	0.16878231	Yes
row_7	CAMK2B	CAMK2B	CAMK2B	calcium/calmodulin-dependent protein kinase (CaM kinase) II beta	307	0.301100314	0.18681876	Yes
row_8	GSK3B	GSK3B	GSK3B	glycogen synthase kinase 3 beta	582	0.244416386	0.18835501	Yes
row_9	DKK4	DKK4	DKK4	dickkopf homolog 4 (Xenopus laevis)	608	0.240821525	0.20190592	Yes
row_10	FZD6	FZD6	FZD6	frizzled homolog 6 (Drosophila)	652	0.234492779	0.21418394	Yes
row_11	NKD1	NKD1	NKD1	naked cuticle homolog 1 (Drosophila)	668	0.23236835	0.22770745	Yes
row_12	NKD2	NKD2	NKD2	naked cuticle homolog 2 (Drosophila)	721	0.227578998	0.23911893	Yes
row_13	PPP3R1	PPP3R1	PPP3R1	protein phosphatase 3 (formerly 2B), regulatory subunit B, 19kDa, alpha isoform (calcineurin B, type I)	925	0.2074406	0.24187474	Yes
row_14	SENP2	SENP2	SENP2	SUMO1/sentrin/SMT3 specific peptidase 2	1047	0.197759494	0.24806568	Yes
row_15	MAP3K7	MAP3K7	MAP3K7	mitogen-activated protein kinase kinase kinase 7	1062	0.196701452	0.25944942	Yes
row_16	LRP6	LRP6	LRP6	low density lipoprotein receptor-related protein 6	1212	0.186728075	0.26358753	Yes
row_17	WNT10B	WNT10B	WNT10B	wingless-type MMTV integration site family, member 10B	1295	0.181186825	0.27067778	Yes
row_18	CSNK1E	CSNK1E	CSNK1E	casein kinase 1, epsilon	1391	0.175731331	0.2767944	Yes
row_19	RAC2	RAC2	RAC2	ras-related C3 botulinum toxin substrate 2 (rho family, small GTP binding protein Rac2)	1392	0.175724506	0.28757873	Yes
row_20	MMP7	MMP7	MMP7	matrix metallopeptidase 7 (matrilysin, uterine)	1418	0.174166694	0.29703897	Yes
row_21	BTRC	BTRC	BTRC	beta-transducin repeat containing	1499	0.169631511	0.30351835	Yes
row_22	CACYBP	CACYBP	CACYBP	calcyclin binding protein	1548	0.167195752	0.31142065	Yes
row_23	NFAT5	NFAT5	NFAT5	nuclear factor of activated T-cells 5, tonicity-responsive	1604	0.164802492	0.31883207	Yes
row_24	CSNK2A2	CSNK2A2	CSNK2A2	casein kinase 2, alpha prime polypeptide	1666	0.161372662	0.32573822	Yes
row_25	WNT3	WNT3	WNT3	wingless-type MMTV integration site family, member 3	1883	0.152324155	0.3244727	Yes
row_26	CSNK1A1	CSNK1A1	CSNK1A1	casein kinase 1, alpha 1	1944	0.149668589	0.33070967	Yes
row_27	RUVBL1	RUVBL1	RUVBL1	RuvB-like 1 (E. coli)	2048	0.145316541	0.33456665	Yes
row_28	WNT5A	WNT5A	WNT5A	wingless-type MMTV integration site family, member 5A	2108	0.142530069	0.34041467	Yes
row_29	FZD10	FZD10	FZD10	frizzled homolog 10 (Drosophila)	2296	0.134927452	0.3395065	Yes
row_30	PLCB1	PLCB1	PLCB1	phospholipase C, beta 1 (phosphoinositide-specific)	2335	0.133731142	0.34584644	Yes
row_31	FBXW11	FBXW11	FBXW11	F-box and WD-40 domain protein 11	2509	0.128255576	0.34521672	Yes
row_32	CTNNBIP1	CTNNBIP1	CTNNBIP1	catenin, beta interacting protein 1	2556	0.126926452	0.35074595	Yes
row_33	PPP2R1B	PPP2R1B	PPP2R1B	protein phosphatase 2 (formerly 2A), regulatory subunit A (PR 65), beta isoform	2676	0.123212509	0.35246018	Yes
row_34	WNT6	WNT6	WNT6	wingless-type MMTV integration site family, member 6	2700	0.122459315	0.3588454	Yes
row_35	RAC3	RAC3	RAC3	ras-related C3 botulinum toxin substrate 3 (rho family, small GTP binding protein Rac3)	2809	0.119615167	0.3608794	Yes
row_36	CSNK2A1	CSNK2A1	CSNK2A1	casein kinase 2, alpha 1 polypeptide	2814	0.119474255	0.36801505	Yes
row_37	PPP3CA	PPP3CA	PPP3CA	protein phosphatase 3 (formerly 2B), catalytic subunit, alpha isoform (calcineurin A alpha)	2930	0.116078041	0.369488	Yes
row_38	PPP2CA	PPP2CA	PPP2CA	protein phosphatase 2 (formerly 2A), catalytic subunit, alpha isoform	2948	0.115553983	0.37574425	Yes
row_39	AXIN2	AXIN2	AXIN2	axin 2 (conductin, axil)	3135	0.110543154	0.37338874	Yes
row_40	PRKCG	PRKCG	PRKCG	protein kinase C, gamma	3331	0.10548526	0.3702806	Yes
row_41	CTNNB1	CTNNB1	CTNNB1	catenin (cadherin-associated protein), beta 1, 88kDa	3349	0.10491249	0.3758838	Yes
row_42	LEF1	LEF1	LEF1	lymphoid enhancer-binding factor 1	3359	0.10434746	0.3818454	Yes
row_43	TCF7	TCF7	TCF7	transcription factor 7 (T-cell specific, HMG-box)	3369	0.104140021	0.3877943	Yes
row_44	WNT16	WNT16	WNT16	wingless-type MMTV integration site family, member 16	3625	0.097084872	0.38122237	No
row_45	NLK	NLK	NLK	nemo-like kinase	3777	0.093414858	0.3795355	No
row_46	PLCB4	PLCB4	PLCB4	phospholipase C, beta 4	3984	0.088678427	0.37485537	No
row_47	WNT5B	WNT5B	WNT5B	wingless-type MMTV integration site family, member 5B	4266	0.082541123	0.3661133	No
row_48	FZD3	FZD3	FZD3	frizzled homolog 3 (Drosophila)	4486	0.077554882	0.36011174	No
row_49	ROCK1	ROCK1	ROCK1	Rho-associated, coiled-coil containing protein kinase 1	4561	0.075988986	0.36113903	No
row_50	LRP5	LRP5	LRP5	low density lipoprotein receptor-related protein 5	4880	0.069775552	0.34979543	No
row_51	FZD2	FZD2	FZD2	frizzled homolog 2 (Drosophila)	5161	0.064388923	0.33998847	No
row_52	WIF1	WIF1	WIF1	WNT inhibitory factor 1	5420	0.059478924	0.33096123	No
row_53	PORCN	PORCN	PORCN	porcupine homolog (Drosophila)	5572	0.056995239	0.32703927	No
row_54	WNT11	WNT11	WNT11	wingless-type MMTV integration site family, member 11	5581	0.056902766	0.33013833	No
row_55	SFRP2	SFRP2	SFRP2	secreted frizzled-related protein 2	5634	0.056085821	0.33102518	No
row_56	MYC	MYC	MYC	v-myc myelocytomatosis viral oncogene homolog (avian)	5746	0.054051861	0.3288881	No
row_57	VANGL2	VANGL2	VANGL2	vang-like 2 (van gogh, Drosophila)	5764	0.053687379	0.33134758	No
row_58	DVL3	DVL3	DVL3	dishevelled, dsh homolog 3 (Drosophila)	5851	0.051993161	0.33031258	No
row_59	JUN	JUN	JUN	jun oncogene	5883	0.051521879	0.33195123	No
row_60	ROCK2	ROCK2	ROCK2	Rho-associated, coiled-coil containing protein kinase 2	6023	0.049394123	0.32815245	No
row_61	PRICKLE1	PRICKLE1	PRICKLE1	prickle homolog 1 (Drosophila)	6871	0.035442583	0.288708	No
row_62	NFATC1	NFATC1	NFATC1	nuclear factor of activated T-cells, cytoplasmic, calcineurin-dependent 1	6977	0.033980049	0.28563392	No
row_63	PPP3CC	PPP3CC	PPP3CC	protein phosphatase 3 (formerly 2B), catalytic subunit, gamma isoform (calcineurin A gamma)	7108	0.031703807	0.2811917	No
row_64	CSNK1A1L	CSNK1A1L	CSNK1A1L	casein kinase 1, alpha 1-like	7128	0.031382263	0.28218406	No
row_65	TBL1Y	TBL1Y	TBL1Y	transducin (beta)-like 1Y-linked	7178	0.030706497	0.28166077	No
row_66	DAAM1	DAAM1	DAAM1	dishevelled associated activator of morphogenesis 1	7382	0.028011367	0.27340493	No
row_67	FZD1	FZD1	FZD1	frizzled homolog 1 (Drosophila)	7405	0.027535627	0.27401376	No
row_68	PPP2R1A	PPP2R1A	PPP2R1A	protein phosphatase 2 (formerly 2A), regulatory subunit A (PR 65), alpha isoform	7411	0.027481956	0.27545464	No
row_69	NFATC2	NFATC2	NFATC2	nuclear factor of activated T-cells, cytoplasmic, calcineurin-dependent 2	7554	0.025461141	0.27003968	No
row_70	CXXC4	CXXC4	CXXC4	CXXC finger 4	8100	0.017825013	0.24435359	No
row_71	SIAH1	SIAH1	SIAH1	seven in absentia homolog 1 (Drosophila)	8151	0.017016072	0.24294099	No
row_72	CUL1	CUL1	CUL1	cullin 1	8188	0.016499391	0.24218462	No
row_73	DVL1	DVL1	DVL1	dishevelled, dsh homolog 1 (Drosophila)	8287	0.01534027	0.23831058	No
row_74	WNT2	WNT2	WNT2	wingless-type MMTV integration site family member 2	8348	0.014524614	0.2362537	No
row_75	CER1	CER1	CER1	cerberus 1, cysteine knot superfamily, homolog (Xenopus laevis)	8464	0.013466369	0.23142931	No
row_76	NFATC4	NFATC4	NFATC4	nuclear factor of activated T-cells, cytoplasmic, calcineurin-dependent 4	8504	0.012783061	0.23029745	No
row_77	RBX1	RBX1	RBX1	ring-box 1	8715	0.010387452	0.22061603	No
row_78	TP53	TP53	TP53	tumor protein p53 (Li-Fraumeni syndrome)	8776	0.009593995	0.21825655	No
row_79	WNT3A	WNT3A	WNT3A	wingless-type MMTV integration site family, member 3A	8861	0.008612784	0.21465756	No
row_80	TBL1XR1	TBL1XR1	TBL1XR1	transducin (beta)-like 1X-linked receptor 1	8942	0.007497111	0.21118665	No
row_81	SKP1	SKP1	null	null	8961	0.007294962	0.21074988	No
row_82	PPP3R2	PPP3R2	PPP3R2	protein phosphatase 3 (formerly 2B), regulatory subunit B, 19kDa, beta isoform (calcineurin B, type II)	8963	0.007272208	0.21114704	No
row_83	DKK2	DKK2	DKK2	dickkopf homolog 2 (Xenopus laevis)	9116	0.005130511	0.20399298	No
row_84	FZD9	FZD9	FZD9	frizzled homolog 9 (Drosophila)	9148	0.004687725	0.2027574	No
row_85	DVL2	DVL2	DVL2	dishevelled, dsh homolog 2 (Drosophila)	9287	0.002669489	0.19614023	No
row_86	CHD8	CHD8	CHD8	chromodomain helicase DNA binding protein 8	9366	0.001736445	0.19241406	No
row_87	SFRP4	SFRP4	SFRP4	secreted frizzled-related protein 4	10152	-0.007171094	0.15428111	No
row_88	SMAD2	SMAD2	SMAD2	SMAD, mothers against DPP homolog 2 (Drosophila)	10547	-0.011783802	0.13564406	No
row_89	WNT8A	WNT8A	WNT8A	wingless-type MMTV integration site family, member 8A	10933	-0.016054519	0.11771135	No
row_90	CTBP2	CTBP2	CTBP2	C-terminal binding protein 2	11101	-0.01794639	0.110606745	No
row_91	WNT9B	WNT9B	WNT9B	wingless-type MMTV integration site family, member 9B	11420	-0.021299796	0.09628816	No
row_92	RAC1	RAC1	RAC1	ras-related C3 botulinum toxin substrate 1 (rho family, small GTP binding protein Rac1)	11666	-0.023868909	0.08571428	No
row_93	PPP2R5E	PPP2R5E	PPP2R5E	protein phosphatase 2, regulatory subunit B (B56), epsilon isoform	11855	-0.025725661	0.0780552	No
row_94	PRICKLE2	PRICKLE2	PRICKLE2	prickle homolog 2 (Drosophila)	11882	-0.026015477	0.07837421	No
row_95	NFATC3	NFATC3	NFATC3	nuclear factor of activated T-cells, cytoplasmic, calcineurin-dependent 3	11968	-0.026971746	0.07585278	No
row_96	SFRP5	SFRP5	SFRP5	secreted frizzled-related protein 5	12062	-0.028132906	0.07300951	No
row_97	CSNK2B	CSNK2B	CSNK2B	casein kinase 2, beta polypeptide	12386	-0.031625394	0.059078924	No
row_98	WNT8B	WNT8B	WNT8B	wingless-type MMTV integration site family, member 8B	12907	-0.037335012	0.035818625	No
row_99	PLCB2	PLCB2	PLCB2	phospholipase C, beta 2	13041	-0.039038256	0.031679116	No
row_100	PPP3CB	PPP3CB	PPP3CB	protein phosphatase 3 (formerly 2B), catalytic subunit, beta isoform (calcineurin A beta)	13185	-0.04078735	0.027155578	No
row_101	FZD7	FZD7	FZD7	frizzled homolog 7 (Drosophila)	13325	-0.042452332	0.022930767	No
row_102	VANGL1	VANGL1	VANGL1	vang-like 1 (van gogh, Drosophila)	14408	-0.056640394	-0.026760101	No
row_103	TCF7L2	TCF7L2	TCF7L2	transcription factor 7-like 2 (T-cell specific, HMG-box)	14426	-0.056871228	-0.024105223	No
row_104	RHOA	RHOA	RHOA	ras homolog gene family, member A	14582	-0.058921777	-0.028105495	No
row_105	MAPK8	MAPK8	MAPK8	mitogen-activated protein kinase 8	14661	-0.060247391	-0.028240817	No
row_106	WNT1	WNT1	WNT1	wingless-type MMTV integration site family, member 1	14684	-0.060517102	-0.025607878	No
row_107	CAMK2A	CAMK2A	CAMK2A	calcium/calmodulin-dependent protein kinase (CaM kinase) II alpha	14794	-0.062136643	-0.027150523	No
row_108	APC2	APC2	APC2	adenomatosis polyposis coli 2	14832	-0.062640548	-0.025124332	No
row_109	AXIN1	AXIN1	AXIN1	axin 1	14923	-0.063993536	-0.0256194	No
row_110	CTBP1	CTBP1	CTBP1	C-terminal binding protein 1	14973	-0.064648949	-0.024059605	No
row_111	FZD8	FZD8	FZD8	frizzled homolog 8 (Drosophila)	15025	-0.065518215	-0.022544736	No
row_112	CREBBP	CREBBP	CREBBP	CREB binding protein (Rubinstein-Taybi syndrome)	15727	-0.075807646	-0.052337863	No
row_113	MAPK9	MAPK9	MAPK9	mitogen-activated protein kinase 9	15814	-0.077133551	-0.05182997	No
row_114	PPP2R5B	PPP2R5B	PPP2R5B	protein phosphatase 2, regulatory subunit B (B56), beta isoform	16011	-0.080200031	-0.05653903	No
row_115	PRKCA	PRKCA	PRKCA	protein kinase C, alpha	16089	-0.081412539	-0.055326298	No
row_116	PLCB3	PLCB3	PLCB3	phospholipase C, beta 3 (phosphatidylinositol-specific)	16688	-0.091418721	-0.07910019	No
row_117	CCND2	CCND2	CCND2	cyclin D2	16820	-0.093653813	-0.07978963	No
row_118	EP300	EP300	EP300	E1A binding protein p300	16855	-0.094071411	-0.0756871	No
row_119	SOX17	SOX17	SOX17	SRY (sex determining region Y)-box 17	16875	-0.094514117	-0.07082033	No
row_120	WNT9A	WNT9A	WNT9A	wingless-type MMTV integration site family, member 9A	17171	-0.099766709	-0.079193205	No
row_121	TBL1X	TBL1X	TBL1X	transducin (beta)-like 1X-linked	17217	-0.100524418	-0.07523516	No
row_122	PRKACA	PRKACA	PRKACA	protein kinase, cAMP-dependent, catalytic, alpha	17241	-0.100970104	-0.07016873	No
row_123	FRAT1	FRAT1	FRAT1	frequently rearranged in advanced T-cell lymphomas	17443	-0.104518525	-0.07363104	No
row_124	MAPK10	MAPK10	MAPK10	mitogen-activated protein kinase 10	17480	-0.105202615	-0.06894366	No
row_125	PPP2R5C	PPP2R5C	PPP2R5C	protein phosphatase 2, regulatory subunit B (B56), gamma isoform	17495	-0.10551735	-0.06315593	No
row_126	TCF7L1	TCF7L1	TCF7L1	transcription factor 7-like 1 (T-cell specific, HMG-box)	17570	-0.107477561	-0.060196158	No
row_127	FZD4	FZD4	FZD4	frizzled homolog 4 (Drosophila)	17587	-0.107683912	-0.05437374	No
row_128	DAAM2	DAAM2	DAAM2	dishevelled associated activator of morphogenesis 2	17637	-0.109128602	-0.050084207	No
row_129	PRKACG	PRKACG	PRKACG	protein kinase, cAMP-dependent, catalytic, gamma	17965	-0.117464937	-0.058943328	No
row_130	WNT4	WNT4	WNT4	wingless-type MMTV integration site family, member 4	17985	-0.118053548	-0.052631933	No
row_131	PRKX	PRKX	PRKX	protein kinase, X-linked	18055	-0.120183103	-0.04864673	No
row_132	SMAD4	SMAD4	SMAD4	SMAD, mothers against DPP homolog 4 (Drosophila)	18109	-0.121506952	-0.043794077	No
row_133	CAMK2G	CAMK2G	CAMK2G	calcium/calmodulin-dependent protein kinase (CaM kinase) II gamma	18397	-0.130011842	-0.049917683	No
row_134	PPP2R5D	PPP2R5D	PPP2R5D	protein phosphatase 2, regulatory subunit B (B56), delta isoform	18427	-0.13073726	-0.04331926	No
row_135	FRAT2	FRAT2	FRAT2	frequently rearranged in advanced T-cell lymphomas 2	18636	-0.137624517	-0.0450938	No
row_136	SFRP1	SFRP1	SFRP1	secreted frizzled-related protein 1	18715	-0.140284002	-0.04031723	No
row_137	PRKCB	PRKCB	null	null	18746	-0.141266406	-0.033121765	No
row_138	PPARD	PPARD	PPARD	peroxisome proliferative activated receptor, delta	18769	-0.142007932	-0.025487693	No
row_139	CCND3	CCND3	CCND3	cyclin D3	18776	-0.142208979	-0.017055077	No
row_140	WNT2B	WNT2B	WNT2B	wingless-type MMTV integration site family, member 2B	18935	-0.14780499	-0.015747953	No
row_141	PPP2CB	PPP2CB	PPP2CB	protein phosphatase 2 (formerly 2A), catalytic subunit, beta isoform	18986	-0.149218857	-0.009047195	No
row_142	PPP2R5A	PPP2R5A	PPP2R5A	protein phosphatase 2, regulatory subunit B (B56), alpha isoform	19126	-0.155462757	-0.006336495	No
row_143	PRKACB	PRKACB	PRKACB	protein kinase, cAMP-dependent, catalytic, beta	19200	-0.158709511	-0.000183456	No
row_144	CHP	CHP	CHP	-	19292	-0.163857743	0.005401056	No
row_145	CAMK2D	CAMK2D	CAMK2D	calcium/calmodulin-dependent protein kinase (CaM kinase) II delta	19299	-0.164139703	0.015179571	No
row_146	CHP2	CHP2	null	null	19303	-0.164186135	0.025108349	No
row_147	PSEN1	PSEN1	PSEN1	presenilin 1 (Alzheimer disease 3)	19378	-0.168962955	0.03184151	No
row_148	APC	APC	APC	adenomatosis polyposis coli	19473	-0.175724372	0.03800687	No
row_149	FZD5	FZD5	FZD5	frizzled homolog 5 (Drosophila)	19775	-0.202189445	0.035624914	No
