# Supplementary material for: HMGA2 enhances 5-fluorouracil chemoresistance in colorectal cancer via the Dvl2/Wnt pathway
Source: Oncotarget. 2018 Jan 10;9(11):9963–74. doi: 10.18632/oncotarget.24133 (PMC5839414; doi:10.18632/oncotarget.24133)
Supplement: Supplementary file 3 [file oncotarget-09-9963-s003.xlsx]

## Sheet: Sheet1
Table: Gene sets enriched in phenotype positive correlation with profile [plain text format]
	GS	GS DETAILS	SIZE	ES	NES	NOM p-val	FDR q-val	FWER p-val	RANK AT MAX	LEADING EDGE
	follow link to MSigDB
1	KEGG_P53_SIGNALING_PATHWAY	Details ...	67	0.51	1.77	0	0.95	0.387	3593	tags=40%, list=18%, signal=49%
2	KEGG_ECM_RECEPTOR_INTERACTION	Details ...	83	0.61	1.69	0.053	0.914	0.57	2330	tags=37%, list=11%, signal=42%
3	KEGG_SMALL_CELL_LUNG_CANCER	Details ...	84	0.47	1.67	0.01	0.715	0.622	2785	tags=31%, list=14%, signal=36%
4	KEGG_UBIQUITIN_MEDIATED_PROTEOLYSIS	Details ...	134	0.44	1.66	0.013	0.577	0.649	3683	tags=35%, list=18%, signal=42%
5	KEGG_CELL_CYCLE	Details ...	118	0.54	1.63	0.053	0.557	0.706	4079	tags=53%, list=20%, signal=65%
6	KEGG_NUCLEOTIDE_EXCISION_REPAIR	Details ...	44	0.59	1.55	0.074	0.761	0.835	4801	tags=57%, list=23%, signal=74%
7	KEGG_RNA_DEGRADATION	Details ...	57	0.56	1.53	0.057	0.717	0.865	6266	tags=72%, list=31%, signal=103%
8	KEGG_RNA_POLYMERASE	Details ...	29	0.62	1.52	0.065	0.641	0.872	2863	tags=41%, list=14%, signal=48%
9	KEGG_WNT_SIGNALING_PATHWAY	Details ...	150	0.39	1.51	0.037	0.617	0.888	3369	tags=29%, list=16%, signal=35%
10	KEGG_HEDGEHOG_SIGNALING_PATHWAY	Details ...	56	0.45	1.47	0.058	0.664	0.913	2919	tags=30%, list=14%, signal=35%
11	KEGG_SPLICEOSOME	Details ...	114	0.55	1.47	0.105	0.63	0.919	5365	tags=61%, list=26%, signal=83%
12	KEGG_BASAL_CELL_CARCINOMA	Details ...	55	0.44	1.43	0.115	0.668	0.945	3625	tags=35%, list=18%, signal=42%
13	KEGG_HYPERTROPHIC_CARDIOMYOPATHY_HCM	Details ...	83	0.43	1.43	0.147	0.63	0.946	3427	tags=27%, list=17%, signal=32%
14	KEGG_ARRHYTHMOGENIC_RIGHT_VENTRICULAR_CARDIOMYOPATHY_ARVC	Details ...	74	0.45	1.41	0.145	0.637	0.963	3427	tags=30%, list=17%, signal=36%
15	KEGG_AXON_GUIDANCE	Details ...	129	0.41	1.41	0.123	0.596	0.963	1604	tags=20%, list=8%, signal=22%
16	KEGG_PATHWAYS_IN_CANCER	Details ...	325	0.36	1.39	0.1	0.619	0.973	3791	tags=29%, list=18%, signal=35%
17	KEGG_GLYCOSAMINOGLYCAN_BIOSYNTHESIS_CHONDROITIN_SULFATE	Details ...	22	0.55	1.37	0.18	0.614	0.976	5157	tags=64%, list=25%, signal=85%
18	KEGG_PYRIMIDINE_METABOLISM	Details ...	98	0.45	1.37	0.144	0.59	0.976	5807	tags=52%, list=28%, signal=72%
19	KEGG_BASAL_TRANSCRIPTION_FACTORS	Details ...	35	0.47	1.36	0.137	0.577	0.979	4851	tags=46%, list=24%, signal=60%
20	KEGG_PROTEIN_EXPORT	Details ...	23	0.55	1.35	0.184	0.576	0.985	6682	tags=61%, list=33%, signal=90%
21	KEGG_CHRONIC_MYELOID_LEUKEMIA		73	0.37	1.32	0.125	0.62	0.989	1519	tags=21%, list=7%, signal=22%
22	KEGG_TGF_BETA_SIGNALING_PATHWAY		85	0.39	1.32	0.153	0.594	0.989	1114	tags=16%, list=5%, signal=17%
23	KEGG_FOCAL_ADHESION		198	0.4	1.31	0.216	0.591	0.991	3349	tags=27%, list=16%, signal=32%
24	KEGG_OOCYTE_MEIOSIS		112	0.35	1.28	0.184	0.62	0.996	3640	tags=34%, list=18%, signal=41%
25	KEGG_RIBOSOME		87	0.61	1.28	0.305	0.608	0.996	6337	tags=77%, list=31%, signal=111%
26	KEGG_MELANOMA		71	0.37	1.27	0.192	0.607	0.996	1519	tags=18%, list=7%, signal=20%
27	KEGG_PATHOGENIC_ESCHERICHIA_COLI_INFECTION		53	0.38	1.26	0.188	0.59	0.996	3904	tags=36%, list=19%, signal=44%
28	KEGG_PROTEASOME		44	0.56	1.25	0.303	0.593	0.997	5873	tags=64%, list=29%, signal=89%
29	KEGG_DNA_REPLICATION		36	0.55	1.22	0.321	0.633	0.998	6572	tags=75%, list=32%, signal=110%
30	KEGG_GLYCOSAMINOGLYCAN_BIOSYNTHESIS_KERATAN_SULFATE		15	0.47	1.22	0.251	0.614	0.998	3543	tags=40%, list=17%, signal=48%
31	KEGG_MISMATCH_REPAIR		23	0.51	1.2	0.294	0.629	0.998	7096	tags=78%, list=35%, signal=120%
32	KEGG_DILATED_CARDIOMYOPATHY		90	0.37	1.2	0.273	0.613	0.998	3427	tags=24%, list=17%, signal=29%
33	KEGG_PURINE_METABOLISM		158	0.32	1.2	0.223	0.603	0.998	2863	tags=24%, list=14%, signal=28%
34	KEGG_GLYCOSAMINOGLYCAN_BIOSYNTHESIS_HEPARAN_SULFATE		26	0.39	1.16	0.284	0.657	1	3578	tags=31%, list=17%, signal=37%
35	KEGG_ADHERENS_JUNCTION		73	0.35	1.15	0.308	0.651	1	3777	tags=29%, list=18%, signal=35%
36	KEGG_AMINOACYL_TRNA_BIOSYNTHESIS		41	0.47	1.14	0.36	0.653	1	4189	tags=41%, list=20%, signal=52%
37	KEGG_COMPLEMENT_AND_COAGULATION_CASCADES		68	0.37	1.14	0.322	0.64	1	1599	tags=15%, list=8%, signal=16%
38	KEGG_PANCREATIC_CANCER		70	0.33	1.12	0.297	0.654	1	1519	tags=17%, list=7%, signal=18%
39	KEGG_HOMOLOGOUS_RECOMBINATION		26	0.47	1.12	0.361	0.642	1	6639	tags=62%, list=32%, signal=91%
40	KEGG_COLORECTAL_CANCER		62	0.32	1.11	0.304	0.646	1	3369	tags=29%, list=16%, signal=35%
41	KEGG_GLIOMA		65	0.33	1.1	0.353	0.64	1	1519	tags=18%, list=7%, signal=20%
42	KEGG_N_GLYCAN_BIOSYNTHESIS		46	0.33	1.09	0.329	0.636	1	3536	tags=28%, list=17%, signal=34%
43	KEGG_BASE_EXCISION_REPAIR		33	0.42	1.08	0.416	0.656	1	6684	tags=61%, list=33%, signal=90%
44	KEGG_BLADDER_CANCER		42	0.31	1.06	0.372	0.666	1	3856	tags=31%, list=19%, signal=38%
45	KEGG_PROSTATE_CANCER		89	0.28	1.02	0.433	0.729	1	3593	tags=28%, list=18%, signal=34%
46	KEGG_PROGESTERONE_MEDIATED_OOCYTE_MATURATION		85	0.27	1	0.464	0.742	1	4699	tags=35%, list=23%, signal=46%
47	KEGG_ONE_CARBON_POOL_BY_FOLATE		17	0.4	0.96	0.533	0.796	1	3188	tags=35%, list=16%, signal=42%
48	KEGG_MAPK_SIGNALING_PATHWAY		265	0.25	0.95	0.509	0.797	1	4816	tags=29%, list=23%, signal=37%
49	KEGG_REGULATION_OF_ACTIN_CYTOSKELETON		210	0.27	0.94	0.515	0.797	1	4561	tags=29%, list=22%, signal=37%
50	KEGG_NOD_LIKE_RECEPTOR_SIGNALING_PATHWAY		62	0.3	0.94	0.514	0.785	1	2464	tags=21%, list=12%, signal=24%
51	KEGG_RIBOFLAVIN_METABOLISM		16	0.34	0.94	0.552	0.776	1	2976	tags=25%, list=15%, signal=29%
52	KEGG_CYTOSOLIC_DNA_SENSING_PATHWAY		55	0.29	0.94	0.526	0.763	1	4463	tags=29%, list=22%, signal=37%
53	KEGG_T_CELL_RECEPTOR_SIGNALING_PATHWAY		108	0.29	0.93	0.502	0.755	1	3056	tags=21%, list=15%, signal=25%
54	KEGG_CYSTEINE_AND_METHIONINE_METABOLISM		34	0.29	0.91	0.565	0.777	1	4702	tags=35%, list=23%, signal=46%
55	KEGG_DORSO_VENTRAL_AXIS_FORMATION		24	0.31	0.88	0.626	0.809	1	3692	tags=29%, list=18%, signal=36%
56	KEGG_JAK_STAT_SIGNALING_PATHWAY		155	0.26	0.88	0.581	0.795	1	2348	tags=12%, list=11%, signal=14%
57	KEGG_MELANOGENESIS		101	0.26	0.88	0.604	0.79	1	3625	tags=23%, list=18%, signal=28%
58	KEGG_EPITHELIAL_CELL_SIGNALING_IN_HELICOBACTER_PYLORI_INFECTION		68	0.25	0.86	0.662	0.807	1	4980	tags=29%, list=24%, signal=39%
59	KEGG_CYTOKINE_CYTOKINE_RECEPTOR_INTERACTION		264	0.25	0.83	0.616	0.842	1	2830	tags=15%, list=14%, signal=17%
60	KEGG_SYSTEMIC_LUPUS_ERYTHEMATOSUS		127	0.27	0.82	0.615	0.839	1	3957	tags=18%, list=19%, signal=22%
61	KEGG_TYROSINE_METABOLISM		42	0.25	0.81	0.693	0.842	1	1660	tags=17%, list=8%, signal=18%
62	KEGG_RENAL_CELL_CARCINOMA		70	0.25	0.79	0.728	0.866	1	3017	tags=20%, list=15%, signal=23%
63	KEGG_PRIMARY_IMMUNODEFICIENCY		35	0.31	0.79	0.624	0.855	1	3056	tags=23%, list=15%, signal=27%
64	KEGG_PRION_DISEASES		35	0.26	0.76	0.728	0.88	1	2740	tags=20%, list=13%, signal=23%
65	KEGG_RIG_I_LIKE_RECEPTOR_SIGNALING_PATHWAY		71	0.22	0.76	0.784	0.874	1	4839	tags=27%, list=24%, signal=35%
66	KEGG_O_GLYCAN_BIOSYNTHESIS		30	0.24	0.75	0.779	0.876	1	3828	tags=30%, list=19%, signal=37%
67	KEGG_SELENOAMINO_ACID_METABOLISM		26	0.26	0.74	0.8	0.87	1	5304	tags=46%, list=26%, signal=62%
68	KEGG_GLYCOSAMINOGLYCAN_DEGRADATION		21	0.26	0.74	0.769	0.86	1	3578	tags=24%, list=17%, signal=29%
69	KEGG_CELL_ADHESION_MOLECULES_CAMS		131	0.24	0.72	0.721	0.876	1	755	tags=8%, list=4%, signal=9%
70	KEGG_NOTCH_SIGNALING_PATHWAY		47	0.22	0.71	0.857	0.872	1	3311	tags=17%, list=16%, signal=20%
71	KEGG_LEUKOCYTE_TRANSENDOTHELIAL_MIGRATION		115	0.21	0.68	0.817	0.9	1	4843	tags=28%, list=24%, signal=36%
72	KEGG_ALANINE_ASPARTATE_AND_GLUTAMATE_METABOLISM		32	0.22	0.68	0.87	0.894	1	5101	tags=31%, list=25%, signal=42%
73	KEGG_LEISHMANIA_INFECTION		70	0.24	0.67	0.752	0.891	1	2125	tags=13%, list=10%, signal=14%
74	KEGG_GLYCOSPHINGOLIPID_BIOSYNTHESIS_GANGLIO_SERIES		15	0.26	0.66	0.867	0.891	1	2848	tags=27%, list=14%, signal=31%
75	KEGG_NATURAL_KILLER_CELL_MEDIATED_CYTOTOXICITY		132	0.18	0.59	0.891	0.952	1	1891	tags=11%, list=9%, signal=12%
76	KEGG_PENTOSE_PHOSPHATE_PATHWAY		27	0.19	0.54	0.944	0.977	1	3198	tags=19%, list=16%, signal=22%
77	KEGG_ANTIGEN_PROCESSING_AND_PRESENTATION		81	0.15	0.44	0.953	1	1	4759	tags=22%, list=23%, signal=29%
78	KEGG_OLFACTORY_TRANSDUCTION		382	0.1	0.43	1	1	1	3747	tags=7%, list=18%, signal=8%
79	KEGG_ASTHMA		28	0.17	0.4	0.982	0.993	1	336	tags=4%, list=2%, signal=4%
